# Supplementary material for: Efficient Agrobacterium-Mediated Methods for Transient and Stable Transformation in Common and Tartary Buckwheat
Source: Int J Mol Sci. 2025 May 6;26(9):4425. doi: 10.3390/ijms26094425 (PMC12072717; doi:10.3390/ijms26094425)
Supplement: Supplementary file 1 [file ijms-26-04425-s001.zip]

Archive with 1 entries (1 files):
- ijms-3529075-supplementary.pdf
